# Supplementary material for: Synergistic Antibacterial Action of Norfloxacin-Encapsulated G4 Hydrogels: The Role of Boronic Acid and Cyclodextrin
Source: Gels. 2025 Jan 4;11(1):35. doi: 10.3390/gels11010035 (PMC11764500; doi:10.3390/gels11010035)
Supplement: Supplementary file 1 [file gels-11-00035-s001.zip]

Archive with 1 entries (1 files):
- gels-3376828-supplementary.pdf
